# Supplementary material for: Strongly Improving the Sensitivity of Phosphorescence-Based Optical Oxygen Sensors by Exploiting Nano-Porous Substrates
Source: Biosensors (Basel). 2022 Sep 20;12(10):774. doi: 10.3390/bios12100774 (PMC9599114; doi:10.3390/bios12100774)
Supplement: Supplementary file 1 [file biosensors-12-00774-s001.zip]

Archive with 1 entries (1 files):
- biosensors-1885469-supplementary.pdf
